# Supplementary material for: miR-92b-3p-TSC1 axis is critical for mTOR signaling-mediated vascular smooth muscle cell proliferation induced by hypoxia
Source: Cell Death Differ. 2018 Dec 5;26(9):1782–95. doi: 10.1038/s41418-018-0243-z (PMC6748132; doi:10.1038/s41418-018-0243-z)
Supplement: Supplementary file 1 — Supplemental data 1 [file 41418_2018_243_MOESM1_ESM.xlsx]

## Sheet: Sheet1
transcript_ID	Gene_id	Gene_symbol	Desc	Hypoxia/Normoxia fold change	4/3.volume	3.mean	4.mean	N_3	N_4	Normoxia_FPKM	Hypoxia_FPKM
NM_005566	3939	LDHA	lactate dehydrogenase A	2.99646	9.5035	8.74479	10.328	8.74479	10.328	425.531	1302.02
NR_036052	100302285	MIR1244-1	microRNA 1244-1	3.20085	9.31327	8.51178	10.1902	8.51178	10.1902	361.86	1184.08
NR_036262_dup1	100422885	MIR1244-2	microRNA 1244-2	3.20085	9.31327	8.51178	10.1902	8.51178	10.1902	361.86	1184.08
NR_128710	103504734	MIR1244-4	microRNA 1244-4	3.20085	9.31327	8.51178	10.1902	8.51178	10.1902	361.86	1184.08
NM_000291	5230	PGK1	phosphoglycerate kinase 1	2.89496	8.86387	8.1302	9.66375	8.1302	9.66375	278.215	840.425
NM_018955	7314	UBB	ubiquitin B	-2.47758	8.33218	9.01231	7.70338	9.01231	7.70338	496.841	203.572
NM_002133	3162	HMOX1	heme oxygenase (decycling) 1	-2.72688	8.05059	8.80667	7.35942	8.80667	7.35942	434.764	163.395
NM_004864	9518	GDF15	growth differentiation factor 15	-2.04122	7.6172	8.14929	7.11986	8.14929	7.11986	281.829	136.577
NM_182943	5352	PLOD2	procollagen-lysine, 2-oxoglutarate 5-dioxygenase 2	2.01641	7.52574	7.03683	8.04862	7.03683	8.04862	132.273	265.341
NM_004052	664	BNIP3	BCL2/adenovirus E1B 19kDa interacting protein 3	3.05204	7.09427	6.3349	7.94467	6.3349	7.94467	82.1674	244.503
NM_003246	7057	THBS1	thrombospondin 1	2.20809	6.87037	6.32269	7.46549	6.32269	7.46549	81.6563	174.4
NM_005731	10109	ARPC2	actin related protein 2/3 complex, subunit 2, 34kDa	2.1	6.75873	6.2447	7.31509	6.2447	7.31509	77.438	157.234
NM_000175	2821	GPI	glucose-6-phosphate isomerase	2.0563	6.73277	6.2328	7.27285	6.2328	7.27285	76.8396	153.352
NM_005542	3638	INSIG1	insulin induced gene 1	-2.09783	6.39558	6.95232	5.88342	6.95232	5.88342	125.047	55.9878
NM_002089	2920	CXCL2	chemokine (C-X-C motif) ligand 2	-2.31171	6.20013	6.83401	5.62505	6.83401	5.62505	115.854	46.9523
NM_001975	2026	ENO2	enolase 2 (gamma, neuronal)	3.59394	6.19762	5.34315	7.18872	5.34315	7.18872	40.8617	144.202
NM_002090	2921	CXCL3	chemokine (C-X-C motif) ligand 3	-2.33655	6.19495	6.83731	5.61293	6.83731	5.61293	116.231	46.5903
NM_014367	26355	FAM162A	family with sequence similarity 162, member A	3.91363	6.18854	5.28207	7.25058	5.28207	7.25058	38.8151	150.972
NR_045406	100750247	HIF1A-AS2	HIF1A antisense RNA 2	-2.01878	6.17992	6.70741	5.69392	6.70741	5.69392	106.555	49.3628
NM_007286	11346	SYNPO	synaptopodin	2.48581	6.17624	5.55421	6.86793	5.55421	6.86793	47.3916	113.487
NM_000598	3486	IGFBP3	insulin-like growth factor binding protein 3	5.59239	6.07268	4.9566	7.44006	4.9566	7.44006	31.0591	170.559
NM_004753	9249	DHRS3	dehydrogenase/reductase (SDR family) member 3	2.16886	6.05731	5.52453	6.64147	5.52453	6.64147	46.356	96.7761
NM_001001701	401152	C4orf3	chromosome 4 open reading frame 3	2.31039	5.97845	5.40482	6.61296	5.40482	6.61296	42.4479	94.7712
NM_006745	6307	MSMO1	methylsterol monooxygenase 1	-2.26379	5.82482	6.44394	5.26519	6.44394	5.26519	88.1101	36.4918
NM_000961	5740	PTGIS	prostaglandin I2 (prostacyclin) synthase	2.12354	5.75566	5.238	6.32448	5.238	6.32448	37.6026	76.5679
NM_001278193	23193	GANAB	glucosidase, alpha; neutral AB	2.02407	5.71858	5.23253	6.24979	5.23253	6.24979	37.4506	72.5818
NM_000362	7078	TIMP3	TIMP metallopeptidase inhibitor 3	3.13372	5.61968	4.85583	6.5037	4.85583	6.5037	29.1116	88.1018
NM_006096	10397	NDRG1	N-myc downstream regulated 1	2.57668	5.60569	4.96436	6.32988	4.96436	6.32988	31.2028	76.8872
NM_005165	230	ALDOC	aldolase C, fructose-bisphosphate	3.4925	5.54492	4.7157	6.51996	4.7157	6.51996	26.306	88.5226
NM_001025370	7422	VEGFA	vascular endothelial growth factor A	2.08075	5.51448	5.0112	6.06831	5.0112	6.06831	32.1919	63.7848
NM_002961	6275	S100A4	S100 calcium binding protein A4	2.05599	5.41495	4.91994	5.95977	4.91994	5.95977	30.3357	59.1755
NM_004508	3422	IDI1	isopentenyl-diphosphate delta isomerase 1	-2.11157	5.39902	5.96503	4.88671	5.96503	4.88671	63.5964	27.4418
NM_014584	30001	ERO1L	ERO1-like (S. cerevisiae)	2.0418	5.38673	4.89637	5.92621	4.89637	5.92621	29.9356	57.758
NM_001002018	54985	HCFC1R1	host cell factor C1 regulator 1 (XPO1 dependent)	2.06388	5.38337	4.886	5.93136	4.886	5.93136	29.7491	57.9354
NM_001287044	7422	VEGFA	vascular endothelial growth factor A	2.83579	5.31042	4.61151	6.11526	4.61151	6.11526	24.4999	65.8362
NM_002103	2997	GYS1	glycogen synthase 1 (muscle)	2.55307	5.24174	4.60905	5.96129	4.60905	5.96129	24.4377	59.3007
NM_002633	5236	PGM1	phosphoglucomutase 1	2.05377	5.17994	4.68675	5.72502	4.68675	5.72502	25.6876	50.3218
NM_002889	5919	RARRES2	retinoic acid receptor responder (tazarotene induced) 2	3.25014	5.02186	4.24308	5.94358	4.24308	5.94358	18.7348	58.4161
NM_018004	55076	TMEM45A	transmembrane protein 45A	2.42385	5.00322	4.40516	5.68246	4.40516	5.68246	21.0063	49.0484
NM_001124	133	ADM	adrenomedullin	2.34436	4.99734	4.4204	5.64959	4.4204	5.64959	21.2493	47.7565
NM_001159391	2987	GUK1	guanylate kinase 1	2.05511	4.94502	4.45264	5.49186	4.45264	5.49186	21.7448	42.864
NM_032947	85027	SMIM3	small integral membrane protein 3	2.27792	4.87091	4.31312	5.50084	4.31312	5.50084	19.7808	42.9565
NM_001127617	226	ALDOA	aldolase A, fructose-bisphosphate	2.08403	4.84399	4.34318	5.40255	4.34318	5.40255	20.1123	40.2476
NM_001204376	4883	NPR3	natriuretic peptide receptor C/guanylate cyclase C (atrionatriuretic peptide receptor C)	2.02291	4.83969	4.35809	5.37452	4.35809	5.37452	20.3036	39.3227
NM_001032295	710	SERPING1	serpin peptidase inhibitor, clade G (C1 inhibitor), member 1	2.94764	4.63732	3.92265	5.4822	3.92265	5.4822	14.8841	42.4654
NM_003155	6781	STC1	stanniocalcin 1	2.09765	4.59635	4.09292	5.1617	4.09292	5.1617	16.8346	33.7499
NM_001204375	4883	NPR3	natriuretic peptide receptor C/guanylate cyclase C (atrionatriuretic peptide receptor C)	2.05029	4.5718	4.08313	5.11896	4.08313	5.11896	16.7017	32.7492
NM_005139	306	ANXA3	annexin A3	2.5288	4.48282	3.86327	5.20172	3.86327	5.20172	14.2317	34.8767
NM_001002914	147040	KCTD11	potassium channel tetramerization domain containing 11	2.25796	4.44641	3.89755	5.07257	3.89755	5.07257	14.5996	31.7202
NM_001289745	2597	GAPDH	glyceraldehyde-3-phosphate dehydrogenase isoform 1	2.16406	4.42883	3.90683	5.02057	3.90683	5.02057	14.6831	30.4571
NM_006472	10628	TXNIP	thioredoxin interacting protein	2.75944	4.3827	3.71125	5.17563	3.71125	5.17563	12.6733	34.0595
NM_001206799	5315	PKM	pyruvate kinase, muscle	4.81906	4.32995	3.34171	5.61046	3.34171	5.61046	9.54213	46.4815
NM_001146068	824	CAPN2	calpain 2, (m/II) large subunit	2.22068	4.26841	3.73153	4.88253	3.73153	4.88253	12.8767	27.356
NM_001258437	6897	TARS	threonyl-tRNA synthetase	2.06121	4.2035	3.71401	4.7575	3.71401	4.7575	12.7102	24.9542
NM_201526	3671	ISLR	immunoglobulin superfamily containing leucine-rich repeat	2.32714	4.12487	3.56035	4.7789	3.56035	4.7789	11.3112	25.4712
NM_182743	7296	TXNRD1	thioredoxin reductase 1	-2.0074	4.02171	4.55566	3.55033	4.55566	3.55033	23.4842	10.2153
NM_020169	56925	LXN	latexin	2.20336	4.01967	3.49001	4.62972	3.49001	4.62972	10.6875	22.7548
NM_001878	1382	CRABP2	cellular retinoic acid binding protein 2	5.34321	3.99407	2.96415	5.38185	2.96415	5.38185	7.1009	39.5572
NM_013332	29923	HILPDA	hypoxia inducible lipid droplet-associated	3.17816	3.99206	3.24417	4.91236	3.24417	4.91236	8.87044	28.0404
NM_206925	771	CA12	carbonic anhydrase XII	2.45682	3.97577	3.3799	4.67669	3.3799	4.67669	9.81175	23.6629
NM_003376	7422	VEGFA	vascular endothelial growth factor A	2.07624	3.96734	3.4752	4.52917	3.4752	4.52917	10.5434	21.1499
NM_001271970	3326	HSP90AB1	heat shock protein 90kDa alpha (cytosolic), class B member 1	4.91313	3.95127	2.96643	5.26307	2.96643	5.26307	7.11191	36.429
NM_001533	3191	HNRNPL	heterogeneous nuclear ribonucleoprotein L	-2.05049	3.92539	4.47741	3.44144	4.47741	3.44144	22.1568	9.44916
NM_002184	3572	IL6ST	interleukin 6 signal transducer (gp130, oncostatin M receptor)	-2.0992	3.89983	4.47127	3.40143	4.47127	3.40143	22.0801	9.15076
NM_014331	23657	SLC7A11	solute carrier family 7 (anionic amino acid transporter light chain, xc- system), member 11	-2.00682	3.86361	4.3986	3.39369	4.3986	3.39369	20.8724	9.10063
NM_206966	389336	C5orf46	chromosome 5 open reading frame 46	4.77743	3.84876	2.88257	5.1388	2.88257	5.1388	6.66006	33.1133
NM_018677	55902	ACSS2	acyl-CoA synthetase short-chain family member 2	-2.11902	3.71218	4.2932	3.2098	4.2932	3.2098	19.5284	7.88983
NM_001033571	51321	AMZ2	archaelysin family metallopeptidase 2	-2.08803	3.55515	4.12567	3.06353	4.12567	3.06353	17.2104	7.05004
NM_001256278	83871	RAB34	RAB34, member RAS oncogene family	2.1751	3.53874	3.02232	4.1434	3.02232	4.1434	7.45003	15.9388
NM_002130	3157	HMGCS1	3-hydroxy-3-methylglutaryl-CoA synthase 1 (soluble)	-2.39081	3.47964	4.16474	2.90724	4.16474	2.90724	17.7076	6.22078
NM_001142424	9643	MORF4L2	mortality factor 4 like 2	-2.03767	3.4727	4.02391	2.997	4.02391	2.997	16.0818	6.68193
NM_001098272	3157	HMGCS1	3-hydroxy-3-methylglutaryl-CoA synthase 1 (soluble)	-2.85122	3.42808	4.2662	2.75462	4.2662	2.75462	19.0913	5.50205
NM_001024960	10093	ARPC4	actin related protein 2/3 complex, subunit 4, 20kDa	-2.1268	3.28598	3.8751	2.78642	3.8751	2.78642	14.3454	5.66205
NM_001321	1466	CSRP2	cysteine and glycine-rich protein 2	2.24343	3.26949	2.73818	3.90389	2.73818	3.90389	5.93045	13.3138
NM_001077442	3183	HNRNPC	heterogeneous nuclear ribonucleoprotein C (C1/C2)	4.3998	3.24039	2.34336	4.48079	2.34336	4.48079	4.26081	20.4641
NM_022804	8926	SNURF	SNRPN upstream reading frame	-2.3923	3.23825	3.92802	2.66962	3.92802	2.66962	14.9394	5.13329
NM_001953	1890	TYMP	thymidine phosphorylase	2.45761	3.19761	2.6141	3.91136	2.6141	3.91136	5.35587	13.3827
NR_002920	654320	SNORA8	small nucleolar RNA, H/ACA box 8	2.5943	3.19313	2.57867	3.95401	2.57867	3.95401	5.18931	13.7711
NM_182705	359845	FAM101B	family with sequence similarity 101, member B	2.0613	3.17628	2.69707	3.74063	2.69707	3.74063	5.7355	11.7956
NM_001134396	84310	C7orf50	chromosome 7 open reading frame 50	-2.78553	3.16071	3.98493	2.50697	3.98493	2.50697	15.6353	4.47968
NM_018660	55893	ZNF395	zinc finger protein 395	2.7706	3.15878	2.50808	3.97828	2.50808	3.97828	4.90059	14.0037
NR_038262	100506211	MIR210HG	MIR210 host gene (non-protein coding)	2.85075	3.1396	2.47359	3.98493	2.47359	3.98493	4.75427	14.0708
NM_004567	5210	PFKFB4	6-phosphofructo-2-kinase/fructose-2,6-biphosphatase 4	2.82325	3.1275	2.46719	3.96455	2.46719	3.96455	4.73331	13.8857
NM_001199580	25777	SUN2	Sad1 and UNC84 domain containing 2	2.15404	3.10315	2.59861	3.70565	2.59861	3.70565	5.2803	11.4932
NM_001005474	64332	NFKBIZ	nuclear factor of kappa light polypeptide gene enhancer in B-cells inhibitor, zeta	2.19424	3.02837	2.51411	3.64783	2.51411	3.64783	4.92879	10.9837
NM_003330	7296	TXNRD1	thioredoxin reductase 1	-2.76832	3.01012	3.83294	2.36394	3.83294	2.36394	13.9006	3.95979
NM_001144942	83871	RAB34	RAB34, member RAS oncogene family	2.25027	2.98493	2.45668	3.62677	2.45668	3.62677	4.69616	10.8214
NM_001278555	10477	UBE2E3	ubiquitin-conjugating enzyme E2E 3	2.98891	2.97667	2.28986	3.86948	2.28986	3.86948	4.06228	12.9732
NM_199329	29015	SLC43A3	solute carrier family 43, member 3	-2.16776	2.93124	3.542	2.4258	3.542	2.4258	11.1883	4.1913
NM_002937	6038	RNASE4	ribonuclease, RNase A family, 4	2.39747	2.92292	2.35945	3.62096	2.35945	3.62096	4.32607	10.7689
NM_003116	6676	SPAG4	sperm associated antigen 4	3.52231	2.90232	2.13286	3.94938	2.13286	3.94938	3.51319	13.7376
NM_001270447	37	ACADVL	acyl-CoA dehydrogenase, very long chain	4.62188	2.8568	1.95854	4.16702	1.95854	4.16702	3.00087	16.2139
NM_024642	79695	GALNT12	UDP-N-acetyl-alpha-D-galactosamine:polypeptide N-acetylgalactosaminyltransferase 12 (GalNAc-T12)	2.0646	2.8393	2.36412	3.40998	2.36412	3.40998	4.34303	9.20946
NM_001102667	5685	PSMA4	proteasome (prosome, macropain) subunit, alpha type, 4	2.2562	2.83259	2.30581	3.47971	2.30581	3.47971	4.12053	9.74116
NR_046325	100506696	PCAT6	prostate cancer associated transcript 6 (non-protein coding)	2.31115	2.82687	2.28643	3.49504	2.28643	3.49504	4.05053	9.83133
NM_006663	10848	PPP1R13L	protein phosphatase 1, regulatory subunit 13 like	2.57459	2.77497	2.17542	3.53976	2.17542	3.53976	3.66185	10.1242
NM_001126111	734	OSGIN2	oxidative stress induced growth inhibitor family member 2	-2.19036	2.75611	3.37913	2.24796	3.37913	2.24796	9.80558	3.59132
NM_033518	92745	SLC38A5	solute carrier family 38, member 5	2.68948	2.72138	2.09974	3.52706	2.09974	3.52706	3.41166	10.0325
NM_001303049	10627	MYL12A	myosin, light chain 12A, regulatory, non-sarcomeric	2.46389	2.67926	2.10662	3.40755	2.10662	3.40755	3.43292	9.19131
NM_001199641	90865	IL33	interleukin 33	2.0234	2.66405	2.20374	3.22052	2.20374	3.22052	3.76375	7.96208
NM_130439	4601	MXI1	MAX interactor 1, dimerization protein	2.29614	2.6509	2.11826	3.31747	2.11826	3.31747	3.46596	8.5858
NM_001993	2152	F3	coagulation factor III (thromboplastin, tissue factor)	2.08738	2.62619	2.14846	3.21015	2.14846	3.21015	3.56976	7.89359
NM_194431	6038	RNASE4	ribonuclease, RNase A family, 4	3.42289	2.60348	1.86302	3.63824	1.86302	3.63824	2.74145	10.9129
NM_001300744	22872	SEC31A	protein transport protein Sec31A isoform 6	2.08737	2.58193	2.1051	3.16678	2.1051	3.16678	3.42819	7.60694
NM_001293642	771	CA12	carbonic anhydrase 12 isoform 3 precursor	4.69766	2.58023	1.69525	3.92719	1.69525	3.92719	2.32845	13.5251
NM_001278493	25906	ANAPC15	anaphase promoting complex subunit 15	2.35295	2.56882	2.0247	3.25916	2.0247	3.25916	3.19056	8.17961
NM_017611	29015	SLC43A3	solute carrier family 43, member 3	2.2112	2.55948	2.0503	3.19512	2.0503	3.19512	3.2615	7.80557
NM_001098632	84335	AKT1S1	AKT1 substrate 1 (proline-rich)	-2.1143	2.5577	3.15419	2.07401	3.15419	2.07401	8.27948	3.0899
NM_002392	4193	MDM2	MDM2 oncogene, E3 ubiquitin protein ligase	-2.07848	2.55526	3.13695	2.08143	3.13695	2.08143	8.15009	3.11338
NM_153326	10327	AKR1A1	aldo-keto reductase family 1, member A1 (aldehyde reductase)	-3.62108	2.54268	3.63501	1.77859	3.63501	1.77859	11.9982	2.33445
NM_006211	5179	PENK	proenkephalin	2.77295	2.54006	1.90875	3.38017	1.90875	3.38017	2.86167	9.02589
NM_199297	29087	THYN1	thymocyte nuclear protein 1	-2.01889	2.53487	3.09181	2.07825	3.09181	2.07825	7.85456	3.10146
NM_020142	56901	NDUFA4L2	NADH dehydrogenase (ubiquinone) 1 alpha subcomplex, 4-like 2	2.25972	2.48411	1.9647	3.14084	1.9647	3.14084	3.02262	7.47183
NM_001128613	84304	NUDT22	nudix (nucleoside diphosphate linked moiety X)-type motif 22	-2.24041	2.43623	3.08663	1.92287	3.08663	1.92287	7.81289	2.6878
NM_001121	120	ADD3	adducin 3 (gamma)	-2.07696	2.42922	3.01301	1.95854	3.01301	1.95854	7.38982	2.77577
NM_001145437	4047	LSS	lanosterol synthase (2,3-oxidosqualene-lanosterol cyclase)	-2.80558	2.42691	3.28258	1.79428	3.28258	1.79428	9.14744	2.3692
NM_001164719	7041	TGFB1I1	transforming growth factor beta 1 induced transcript 1	2.09635	2.40292	1.92758	2.99547	1.92758	2.99547	2.91285	6.6768
NM_147163	56984	PSMG2	proteasome (prosome, macropain) assembly chaperone 2	3.20271	2.39666	1.69984	3.37913	1.69984	3.37913	2.33862	9.01826
NM_001958	1917	EEF1A2	eukaryotic translation elongation factor 1 alpha 2	14.791	2.35959	1.1135	5.00015	1.1135	5.00015	1.20913	30.1389
NM_001269	1104	RCC1	regulator of chromosome condensation 1	-2.1738	2.35522	2.98101	1.86079	2.98101	1.86079	7.19757	2.53255
NM_022834	64856	VWA1	von Willebrand factor A domain containing 1	2.20027	2.35508	1.85396	2.99164	1.85396	2.99164	2.71774	6.65511
NM_203283	3516	RBPJ	recombination signal binding protein for immunoglobulin kappa J region	2.02241	2.33499	1.88158	2.89766	1.88158	2.89766	2.78956	6.17603
NM_001165416	3939	LDHA	lactate dehydrogenase A	2.28364	2.31046	1.79034	2.98168	1.79034	2.98168	2.55974	6.60783
NM_001048209	50863	NTM	neurotrimin	2.00416	2.30756	1.85993	2.86293	1.85993	2.86293	2.73321	6.01199
NM_004566	5209	PFKFB3	6-phosphofructo-2-kinase/fructose-2,6-biphosphatase 3	2.00886	2.28821	1.83969	2.84607	1.83969	2.84607	2.69097	5.93783
NM_001079520	51339	DACT1	dishevelled-binding antagonist of beta-catenin 1	-2.07539	2.28611	2.87269	1.81931	2.87269	1.81931	6.60352	2.41682
NR_030770	83605	CCM2	cerebral cavernous malformation 2	2.19262	2.2735	1.77665	2.9093	1.77665	2.9093	2.52615	6.23097
NM_001013842	541565	C8orf58	chromosome 8 open reading frame 58	2.3374	2.25311	1.72241	2.94731	1.72241	2.94731	2.39398	6.43067
NM_197955	84419	C15orf48	chromosome 15 open reading frame 48	3.96592	2.25201	1.46773	3.45539	1.46773	3.45539	1.84508	9.55903
NR_024516	334	APLP2	amyloid beta (A4) precursor-like protein 2	2.1822	2.23248	1.73946	2.86524	1.73946	2.86524	2.43383	6.02579
NM_001142295	23111	SPG20	spastic paraplegia 20 (Troyer syndrome)	-2.16514	2.22862	2.85445	1.73999	2.85445	1.73999	6.5038	2.24887
NM_015419	25878	MXRA5	matrix-remodelling associated 5	2.10814	2.15394	1.68212	2.75809	1.68212	2.75809	2.29576	5.51817
NM_001267863	81892	SLIRP	SRA stem-loop interacting RNA binding protein	-2.08093	2.14736	2.74008	1.68285	2.74008	1.68285	5.93454	2.12652
NM_020311	57007	ACKR3	atypical chemokine receptor 3	2.52053	2.13197	1.56697	2.90069	1.56697	2.90069	2.04986	6.18973
NM_002610	5163	PDK1	pyruvate dehydrogenase kinase, isozyme 1	2.50848	2.12505	1.56279	2.8896	1.56279	2.8896	2.03956	6.13087
NR_028500	3939	LDHA	lactate dehydrogenase A	2.12856	2.12417	1.64802	2.7379	1.64802	2.7379	2.22119	5.42214
NM_001131008	5782	PTPN12	protein tyrosine phosphatase, non-receptor type 12	2.69683	2.1166	1.51867	2.94994	1.51867	2.94994	1.95192	6.44464
NM_001303448	10250	SRRM1	serine/arginine repetitive matrix 1	-2.21352	2.10796	2.75767	1.61132	2.75767	1.61132	6.01905	1.97019
NR_126105	10935	PRDX3	peroxiredoxin 3	4.5014	2.08361	1.26408	3.43446	1.26408	3.43446	1.45489	9.39446
NR_033227	54921	CHTF8	CTF8, chromosome transmission fidelity factor 8 homolog (S. cerevisiae)	2.46323	2.02883	1.48022	2.78077	1.48022	2.78077	1.86956	5.62971
NM_020210	10509	SEMA4B	sema domain, immunoglobulin domain (Ig), transmembrane domain (TM) and short cytoplasmic domain, (semaphorin) 4B	2.33481	2.01822	1.49722	2.72052	1.49722	2.72052	1.91044	5.34154
NM_001098786	29923	HILPDA	hypoxia inducible lipid droplet-associated	3.78248	2.01315	1.27052	3.18986	1.27052	3.18986	1.46689	7.76997
NM_182742	7296	TXNRD1	thioredoxin reductase 1	-2.71387	2.01082	2.85607	1.41572	2.85607	1.41572	6.5107	1.60274
NM_203433	8624	PSMG1	proteasome (prosome, macropain) assembly chaperone 1	-2.06981	2.00375	2.59607	1.54657	2.59607	1.54657	5.2687	1.83781
NM_001161587	2997	GYS1	glycogen synthase 1 (muscle)	2.18073	1.99837	1.5136	2.63841	1.5136	2.63841	1.94224	5.00341
NM_001127197	2000	ELF4	E74-like factor 4 (ets domain transcription factor)	2.09105	1.97903	1.5172	2.58143	1.5172	2.58143	1.94836	4.77473
NM_139314	51129	ANGPTL4	angiopoietin-like 4	4.62182	1.97748	1.16066	3.36912	1.16066	3.36912	1.27913	8.9387
NM_001282308	10494	STK25	serine/threonine kinase 25	2.9226	1.9754	1.34786	2.89511	1.34786	2.89511	1.61242	6.16431
NM_001024943	435	ASL	argininosuccinate lyase	2.21133	1.94271	1.45284	2.59775	1.45284	2.59775	1.81302	4.83803
NM_052821	11091	WDR5	WD repeat domain 5	2.01224	1.94142	1.50147	2.51027	1.50147	2.51027	1.91983	4.49288
NM_001242851	81847	RNF146	ring finger protein 146	2.37461	1.9266	1.40124	2.64893	1.40124	2.64893	1.70437	5.05169
NM_001097577	283	ANG	angiogenin, ribonuclease, RNase A family, 5	2.19665	1.91523	1.42993	2.56524	1.42993	2.56524	1.76388	4.71073
NM_001042410	55139	ANKZF1	ankyrin repeat and zinc finger domain containing 1	2.8262	1.90838	1.30083	2.79969	1.30083	2.79969	1.52686	5.727
NM_001216	768	CA9	carbonic anhydrase IX	29.2016	1.90751	0.658403	5.52638	0.658403	5.52638	0.591348	43.7857
NM_017443	54107	POLE3	polymerase (DNA directed), epsilon 3, accessory subunit	-2.65091	1.88201	2.71235	1.30586	2.71235	1.30586	5.80673	1.4097
NM_001159701	2273	FHL1	four and a half LIM domains 1	3.00384	1.87607	1.24354	2.83035	1.24354	2.83035	1.42172	5.86869
NM_201281	8898	MTMR2	myotubularin related protein 2	-2.06428	1.87547	2.4698	1.42416	2.4698	1.42416	4.74153	1.61605
NM_001145048	11321	GPN1	GPN-loop GTPase 1	2.41196	1.87411	1.3437	2.6139	1.3437	2.6139	1.60587	4.89751
NM_198195	9039	UBA3	ubiquitin-like modifier activating enzyme 3	2.07606	1.86714	1.41314	2.46699	1.41314	2.46699	1.72937	4.33242
NM_001142294	23111	SPG20	spastic paraplegia 20 (Troyer syndrome)	2.88906	1.86354	1.24926	2.77986	1.24926	2.77986	1.42976	5.62655
NM_003087	6623	SNCG	synuclein, gamma (breast cancer-specific protein 1)	2.22829	1.81411	1.32598	2.48192	1.32598	2.48192	1.57201	4.392
NM_001014440	440836	ODF3B	outer dense fiber of sperm tails 3B	2.12044	1.8075	1.34489	2.42925	1.34489	2.42925	1.6069	4.20142
NM_002521	4879	NPPB	natriuretic peptide B	3.41227	1.80516	1.12522	2.89595	1.12522	2.89595	1.22521	6.169
NM_004112	2256	FGF11	fibroblast growth factor 11	4.52762	1.80398	1.01801	3.19677	1.01801	3.19677	1.06177	7.81253
NM_001174126	4891	SLC11A2	solute carrier family 11 (proton-coupled divalent metal ion transporter), member 2	-2.00886	1.8032	2.37528	1.3689	2.37528	1.3689	4.37922	1.5187
NM_016638	51329	ARL6IP4	ADP-ribosylation-like factor 6 interacting protein 4	-2.68741	1.78974	2.63968	1.21347	2.63968	1.21347	5.4616	1.26944
NM_181454	128308	MRPL55	mitochondrial ribosomal protein L55	-2.3745	1.77244	2.50283	1.2552	2.50283	1.2552	4.87329	1.33653
NM_001078650	80194	TMEM134	transmembrane protein 134	2.4362	1.76627	1.23712	2.52176	1.23712	2.52176	1.41143	4.54057
NM_001113363	57533	TBC1D14	TBC1 domain family, member 14	-2.01234	1.76559	2.34067	1.3318	2.34067	1.3318	4.24901	1.45357
NM_001136195	30000	TNPO2	transportin 2	-2.37849	1.75101	2.48424	1.2342	2.48424	1.2342	4.79861	1.29965
NR_045103	81847	RNF146	ring finger protein 146	-2.20867	1.7448	2.40763	1.26446	2.40763	1.26446	4.49744	1.35042
NM_001206947	8301	PICALM	phosphatidylinositol binding clathrin assembly protein	2.41465	1.73368	1.21072	2.48253	1.21072	2.48253	1.3666	4.39359
NM_001145049	11321	GPN1	GPN-loop GTPase 1	-2.2438	1.73082	2.40933	1.24338	2.40933	1.24338	4.50322	1.31461
NR_109895	84287	ZDHHC16	zinc finger, DHHC-type containing 16	2.13936	1.7219	1.25859	2.35577	1.25859	2.35577	1.4451	3.9326
NR_073107	3673	ITGA2	integrin, alpha 2 (CD49B, alpha 2 subunit of VLA-2 receptor)	-2.48608	1.68157	2.46227	1.1484	2.46227	1.1484	4.71625	1.17381
NM_001244889	219699	UNC5B	unc-5 homolog B (C. elegans)	2.6759	1.67691	1.11101	2.53104	1.11101	2.53104	1.20409	4.5745
NM_018643	54210	TREM1	triggering receptor expressed on myeloid cells 1	3.59418	1.67058	0.985692	2.83135	0.985692	2.83135	1.01355	5.87146
NM_001142482	9315	NREP	neuronal regeneration related protein	3.54661	1.65515	0.97715	2.80359	0.97715	2.80359	1.00172	5.74335
NM_004669	9022	CLIC3	chloride intracellular channel 3	2.17927	1.65511	1.18597	2.30982	1.18597	2.30982	1.32353	3.78741
NM_001007553	7812	CSDE1	cold shock domain containing E1, RNA-binding	-7.98339	1.64072	3.72054	0.723543	3.72054	0.723543	12.7689	0.6332
NM_206963	5918	RARRES1	retinoic acid receptor responder (tazarotene induced) 1	2.15886	1.63877	1.17511	2.28538	1.17511	2.28538	1.30493	3.71022
NM_001034841	162073	ITPRIPL2	inositol 1,4,5-trisphosphate receptor interacting protein-like 2	-2.20464	1.62888	2.29609	1.15555	2.29609	1.15555	4.08372	1.18615
NM_001257374	4000	LMNA	lamin A/C	-2.17095	1.61311	2.26643	1.14811	2.26643	1.14811	3.97608	1.17365
NM_001282207	10280	SIGMAR1	sigma non-opioid intracellular receptor 1	-2.45931	1.59675	2.37278	1.07453	2.37278	1.07453	4.36975	1.06814
NM_024676	79729	SH3D21	SH3 domain containing 21	2.94844	1.59584	0.996275	2.55623	0.996275	2.55623	1.02988	4.66592
NM_001421	2000	ELF4	E74-like factor 4 (ets domain transcription factor)	-2.0357	1.59423	2.18742	1.1619	2.18742	1.1619	3.70622	1.1954
NM_201378	5339	PLEC	plectin	-3.46402	1.5758	2.70906	0.916613	2.70906	0.916613	5.7915	0.857402
NM_001159287	7167	TPI1	triosephosphate isomerase 1	3.32504	1.57575	0.931682	2.66505	0.931682	2.66505	0.939483	5.11601
NM_001276276	4150	MAZ	MYC-associated zinc finger protein (purine-binding transcription factor)	4.42406	1.57373	0.831853	2.97722	0.831853	2.97722	0.808464	6.58424
NM_001164750	444	ASPH	aspartate beta-hydroxylase	6.96407	1.56838	0.702347	3.50228	0.702347	3.50228	0.643428	9.86353
NM_001013398	3486	IGFBP3	insulin-like growth factor binding protein 3	2.90564	1.54722	0.958548	2.4974	0.958548	2.4974	0.974063	4.44989
NM_003946	8996	NOL3	nucleolar protein 3 (apoptosis repressor with CARD domain)	2.2644	1.54518	1.06427	2.2434	1.06427	2.2434	1.12783	3.57602
NM_001040197	57085	AGTRAP	angiotensin II receptor-associated protein	-2.47705	1.54343	2.3307	1.02208	2.3307	1.02208	4.21587	0.993675
NM_001291873	10644	IGF2BP2	insulin-like growth factor 2 mRNA-binding protein 2 isoform e	2.21965	1.51673	1.04695	2.19729	1.04695	2.19729	1.10035	3.436
NM_001280539	25897	RNF19A	ring finger protein 19A, RBR E3 ubiquitin protein ligase	-2.15813	1.51321	2.16663	1.05685	2.16663	1.05685	3.63027	1.04608
NM_203464	205	AK4	adenylate kinase 4	3.14563	1.50595	0.891256	2.5446	0.891256	2.5446	0.885264	4.62681
NR_003531	55384	MEG3	maternally expressed 3 (non-protein coding)	2.21546	1.49441	1.02698	2.17459	1.02698	2.17459	1.07378	3.37384
NM_001025367	7422	VEGFA	vascular endothelial growth factor A	2.57739	1.49058	0.956632	2.32254	0.956632	2.32254	0.970805	3.8228
NM_030587	8704	B4GALT2	UDP-Gal:betaGlcNAc beta 1,4- galactosyltransferase, polypeptide 2	-5.72242	1.48742	3.20658	0.689959	3.20658	0.689959	8.60764	0.597823
NR_029416	6472	SHMT2	serine hydroxymethyltransferase 2 (mitochondrial)	2.48283	1.4824	0.965068	2.27706	0.965068	2.27706	0.984382	3.68265
NM_018375	55334	SLC39A9	solute carrier family 39, member 9	-2.86184	1.46043	2.40411	0.88717	2.40411	0.88717	4.48216	0.818775
NM_001135239	3939	LDHA	lactate dehydrogenase A	2.89393	1.43775	0.862798	2.39583	0.862798	2.39583	0.850037	4.07712
NM_001271885	79719	AAGAB	alpha- and gamma-adaptin binding protein	-2.14855	1.42496	2.07971	0.976339	2.07971	0.976339	3.35214	0.934573
NM_001281494	2956	MSH6	mutS homolog 6	2.21836	1.4173	0.954654	2.10415	0.954654	2.10415	0.967933	3.17747
NM_001142355	60491	NIF3L1	NIF3 NGG1 interacting factor 3-like 1 (S. cerevisiae)	2.46	1.41623	0.908666	2.20733	0.908666	2.20733	0.908605	3.46634
NR_045670	29893	PSMC3IP	PSMC3 interacting protein	-2.10558	1.40874	2.04477	0.970554	2.04477	0.970554	3.24379	0.92716
NM_001206804	5607	MAP2K5	mitogen-activated protein kinase kinase 5	2.1668	1.40571	0.954544	2.07011	0.954544	2.07011	0.967897	3.08001
NM_001127665	2934	GSN	gelsolin	2.13572	1.39461	0.950814	2.04554	0.950814	2.04554	0.963883	3.01436
NM_138740	25912	C1orf43	chromosome 1 open reading frame 43	-2.38195	1.37469	2.13661	0.884466	2.13661	0.884466	3.5243	0.815205
NM_001005273	1107	CHD3	chromodomain helicase DNA binding protein 3	2.36045	1.35947	0.874451	2.11352	0.874451	2.11352	0.865156	3.20374
NM_001286246	196403	DTX3	deltex homolog 3 (Drosophila)	-2.0866	1.34856	1.97975	0.9186	1.97975	0.9186	3.06326	0.8602
NM_022758	64771	C6orf106	chromosome 6 open reading frame 106	2.36389	1.34619	0.861768	2.10293	0.861768	2.10293	0.848202	3.17326
NM_017413	8862	APLN	apelin	3.10857	1.34262	0.754122	2.39037	0.754122	2.39037	0.709056	4.05444
NM_001012300	10445	MCRS1	microspherule protein 1	-2.03769	1.30756	1.91823	0.8913	1.91823	0.8913	2.88619	0.824916
NM_005485	10039	PARP3	poly (ADP-ribose) polymerase family, member 3	2.81317	1.28097	0.736311	2.22851	0.736311	2.22851	0.686448	3.53053
NM_001286613	64780	MICAL1	microtubule associated monooxygenase, calponin and LIM domain containing 1	2.04171	1.27132	0.856737	1.88652	0.856737	1.88652	0.840865	2.59678
NM_138445	115330	GPR146	G protein-coupled receptor 146	2.00067	1.27095	0.865607	1.86609	0.865607	1.86609	0.853356	2.54521
NM_001279359	10434	LYPLA1	lysophospholipase I	2.07214	1.26304	0.842464	1.89359	0.842464	1.89359	0.822208	2.61492
NM_001037304	29087	THYN1	thymocyte nuclear protein 1	3.28306	1.26195	0.668212	2.38326	0.668212	2.38326	0.602561	4.03661
NM_001282570	51538	ZCCHC17	zinc finger, CCHC domain containing 17	2.03667	1.25884	0.846285	1.8725	0.846285	1.8725	0.826328	2.55949
NM_152928	8904	CPNE1	copine I	-2.67408	1.25575	2.15186	0.732815	2.15186	0.732815	3.58061	0.642334
NM_031990	5725	PTBP1	polypyrimidine tract binding protein 1	-2.38596	1.25301	2.02854	0.773975	2.02854	0.773975	3.20187	0.686966
NM_001271872	653464	SRGAP2C	SLIT-ROBO Rho GTPase activating protein 2C	-2.39638	1.2393	2.02086	0.76	2.02086	0.76	3.17942	0.670652
NR_119376	80307	FER1L4	n/a	3.39973	1.23844	0.638117	2.40354	0.638117	2.40354	0.567489	4.10905
NM_001303043	81628	TSC22D4	TSC22 domain family, member 4	-2.03897	1.23484	1.85143	0.82359	1.85143	0.82359	2.71461	0.742912
NM_001162422	2113	ETS1	v-ets avian erythroblastosis virus E26 oncogene homolog 1	3.11563	1.23254	0.6605	2.30002	0.6605	2.30002	0.594103	3.75648
NM_153223	153241	CEP120	centrosomal protein 120kDa	-2.13381	1.21051	1.87495	0.781525	1.87495	0.781525	2.77148	0.694992
NM_001272063_dup1	728239	MAGED4	melanoma antigen family D, 4	-9.17885	1.19306	3.59432	0.396009	3.59432	0.396009	11.6365	0.30802
NM_001243788	23583	SMUG1	single-strand-selective monofunctional uracil-DNA glycosylase 1	2.07486	1.172	0.758327	1.81134	0.758327	1.81134	0.714777	2.39906
NR_045678	729678	LINC00847	long intergenic non-protein coding RNA 847	2.26797	1.16832	0.718457	1.89986	0.718457	1.89986	0.662399	2.63171
NM_002018	2314	FLII	flightless I homolog (Drosophila)	-2.39374	1.1454	1.93668	0.677415	1.93668	0.677415	2.94058	0.584863
NM_001166226	153241	CEP120	centrosomal protein 120kDa	2.44086	1.12516	0.652584	1.93997	0.652584	1.93997	0.58472	2.72724
NM_001145353	1997	ELF1	E74-like factor 1 (ets domain transcription factor)	2.12678	1.09657	0.67991	1.76858	0.67991	1.76858	0.616954	2.30867
NM_001290265	10715	CERS1	ceramide synthase 1 isoform 3	2.56965	1.08951	0.603931	1.9655	0.603931	1.9655	0.531592	2.78924
NR_110282	5049	PAFAH1B2	platelet-activating factor acetylhydrolase 1b, catalytic subunit 2 (30kDa)	2.27038	1.08399	0.643388	1.82632	0.643388	1.82632	0.574814	2.43751
NM_001025243	3654	IRAK1	interleukin-1 receptor-associated kinase 1	-2.3649	1.07813	1.86502	0.623245	1.86502	0.623245	2.7468	0.529647
NM_001257401	967	CD63	CD63 molecule	-2.35965	1.07808	1.86257	0.624001	1.86257	0.624001	2.74013	0.53075
NM_001098521	10553	HTATIP2	HIV-1 Tat interactive protein 2, 30kDa	3.81932	1.07092	0.476012	2.40933	0.476012	2.40933	0.400984	4.12794
NM_000399	1959	EGR2	early growth response 2	2.60074	1.06961	0.583108	1.96203	0.583108	1.96203	0.508694	2.78441
NM_001195248	54840	APTX	aprataxin	-2.73347	1.0588	2.0088	0.558069	2.0088	0.558069	3.15076	0.461815
NM_001303406	55280	CWF19L1	CWF19-like 1, cell cycle control (S. pombe)	-2.3161	1.04244	1.81156	0.599864	1.81156	0.599864	2.62403	0.503903
NM_001127487	2318	FLNC	filamin C, gamma	-2.10431	1.03329	1.70102	0.627674	1.70102	0.627674	2.34155	0.534011
NM_001271969	3326	HSP90AB1	heat shock protein 90kDa alpha (cytosolic), class B member 1	-2.22085	1.022	1.74848	0.597366	1.74848	0.597366	2.455	0.500534
NM_201383	5339	PLEC	plectin	-2.18172	1.01775	1.72569	0.600227	1.72569	0.600227	2.40242	0.504075
NM_016556	29893	PSMC3IP	PSMC3 interacting protein	2.10823	1.01593	0.611586	1.68762	0.611586	1.68762	0.54041	2.136
NM_001242850	81847	RNF146	ring finger protein 146	-2.95488	1.00929	2.05806	0.494962	2.05806	0.494962	3.28866	0.399579
NR_045026	125144	FAM211A-AS1	FAM211A antisense RNA 1	-3.81935	0.998257	2.35625	0.422924	2.35625	0.422924	4.31318	0.332875
NM_001288659	51108	METTL9	methyltransferase like 9	3.56818	0.976175	0.422144	2.25733	0.422144	2.25733	0.347712	3.61784
NM_001083590	54867	TMEM214	transmembrane protein 214	2.33409	0.975624	0.539956	1.76281	0.539956	1.76281	0.465639	2.29839
NR_023924	55449	DHRS4-AS1	DHRS4 antisense RNA 1	2.12984	0.972461	0.569575	1.66032	0.569575	1.66032	0.494269	2.0763
NM_001185022	1366	CLDN7	claudin 7	2.60171	0.971836	0.501988	1.88145	0.501988	1.88145	0.426284	2.58287
NM_001252608	7059	THBS3	thrombospondin 3	-2.00703	0.966529	1.5919	0.586833	1.5919	0.586833	2.10182	0.490897
NM_001142596	5033	P4HA1	prolyl 4-hydroxylase, alpha polypeptide I	2.14805	0.96372	0.558857	1.66189	0.558857	1.66189	0.483468	2.08002
NM_001007250	6342	SCP2	sterol carrier protein 2	-2.3963	0.959647	1.77859	0.517782	1.77859	0.517782	2.53016	0.421611
NM_015053	8497	PPFIA4	protein tyrosine phosphatase, receptor type, f polypeptide (PTPRF), interacting protein (liprin), alpha 4	2.68459	0.958328	0.481732	1.90644	0.481732	1.90644	0.407123	2.6451
NM_000062	710	SERPING1	serpin peptidase inhibitor, clade G (C1 inhibitor), member 1	2.18267	0.955116	0.545677	1.67177	0.545677	1.67177	0.471627	2.10252
NM_001271831	84304	NUDT22	nudix (nucleoside diphosphate linked moiety X)-type motif 22	6.67149	0.946853	0.295539	3.03355	0.295539	3.03355	0.233397	6.8861
NR_109789	53917	RAB24	RAB24, member RAS oncogene family	-2.14621	0.924907	1.62743	0.525645	1.62743	0.525645	2.17764	0.429231
NM_001018007	7168	TPM1	tropomyosin 1 (alpha)	-30.3078	0.920709	5.08822	0.166602	5.08822	0.166602	33.9655	0.120546
NM_001193524	79567	FAM65A	family with sequence similarity 65, member A	3.20507	0.916527	0.403173	2.08353	0.403173	2.08353	0.3304	3.12015
NM_001286056	1266	CNN3	calponin 3, acidic	2.96477	0.903663	0.412368	1.98029	0.412368	1.98029	0.338875	2.82988
NM_024618	79671	NLRX1	NLR family member X1	-2.05495	0.893845	1.55343	0.514321	1.55343	0.514321	2.01922	0.417927
NR_123734	8076	MFAP5	n/a	2.36115	0.885875	0.461392	1.70088	0.461392	1.70088	0.385942	2.16311
NM_001257976	25792	CIZ1	CDKN1A interacting zinc finger protein 1	-2.32794	0.880052	1.68005	0.460994	1.68005	0.460994	2.28973	0.367636
NM_015683	27106	ARRDC2	arrestin domain containing 2	2.27588	0.869621	0.45947	1.6459	0.45947	1.6459	0.384334	2.04523
NM_001278370	4355	MPP2	membrane protein, palmitoylated 2 (MAGUK p55 subfamily member 2)	2.15239	0.859949	0.469424	1.57536	0.469424	1.57536	0.394236	1.89615
NM_001289044	5325	PLAGL1	pleiomorphic adenoma gene-like 1	2.21312	0.84504	0.447972	1.59406	0.447972	1.59406	0.372929	1.93353
NR_034098	24139	EML2	echinoderm microtubule associated protein like 2	-2.19283	0.839058	1.57873	0.445939	1.57873	0.445939	2.0722	0.353503
NM_001172438	23089	PEG10	paternally expressed 10	-2.29896	0.834822	1.62885	0.427866	1.62885	0.427866	2.18013	0.337086
NM_001286199	22828	SCAF8	SR-related CTD-associated factor 8	-2.8592	0.832236	1.88337	0.367755	1.88337	0.367755	2.79406	0.282568
NM_012296	9846	GAB2	GRB2-associated binding protein 2	3.69157	0.822075	0.30824	2.19247	0.30824	2.19247	0.244686	3.42374
NM_004337	734	OSGIN2	oxidative stress induced growth inhibitor family member 2	2.21564	0.807601	0.416864	1.56459	0.416864	1.56459	0.342943	1.87411
NM_001302705	124512	METTL23	methyltransferase like 23	2.02557	0.806415	0.444541	1.46287	0.444541	1.46287	0.369475	1.68077
NM_001114091	996	CDC27	cell division cycle 27	-2.02	0.799586	1.45405	0.439694	1.45405	0.439694	1.81482	0.347069
NM_001282099	10413	YAP1	Yes-associated protein 1	-2.44625	0.797565	1.6712	0.38063	1.6712	0.38063	2.27052	0.294925
NM_173156	9887	SMG7	SMG7 nonsense mediated mRNA decay factor	-2.0089	0.791093	1.44077	0.434369	1.44077	0.434369	1.78765	0.342508
NM_002210	3685	ITGAV	integrin, alpha V	-7.72427	0.786759	3.14614	0.196745	3.14614	0.196745	8.22497	0.143004
NM_001144001	6397	SEC14L1	SEC14-like 1 (S. cerevisiae)	2.46146	0.782258	0.367156	1.66667	0.367156	1.66667	0.297968	2.09204
NM_001030287	467	ATF3	activating transcription factor 3	-2.28542	0.775687	1.57458	0.382126	1.57458	0.382126	2.06493	0.296436
NM_003039	6518	SLC2A5	solute carrier family 2 (facilitated glucose/fructose transporter), member 5	2.21002	0.77025	0.387399	1.53146	0.387399	1.53146	0.314871	1.80426
NM_001098202	3090	HIC1	hypermethylated in cancer 1	4.16523	0.762736	0.251823	2.31022	0.251823	2.31022	0.19513	3.78892
NM_001218	771	CA12	carbonic anhydrase XII	2.13394	0.739219	0.372692	1.46621	0.372692	1.46621	0.302737	1.68662
NM_001008541	4601	MXI1	MAX interactor 1, dimerization protein	2.27888	0.724546	0.342851	1.53118	0.342851	1.53118	0.275742	1.8038
NM_022105	11083	DIDO1	death inducer-obliterator 1	2.599	0.722329	0.309245	1.6872	0.309245	1.6872	0.245681	2.13436
NM_001080125	841	CASP8	caspase 8, apoptosis-related cysteine peptidase	-2.26209	0.720019	1.51896	0.341304	1.51896	0.341304	1.95236	0.259547
NM_001272062_dup1	728239	MAGED4	melanoma antigen family D, 4	-5.49488	0.709458	2.64816	0.190069	2.64816	0.190069	5.49617	0.137762
NM_001300977	338699	ANKRD42	ankyrin repeat domain-containing protein 42 isoform 6	-2.13309	0.689402	1.42619	0.333247	1.42619	0.333247	1.75658	0.252317
NM_130801	4221	MEN1	multiple endocrine neoplasia I	2.13488	0.67641	0.32288	1.41703	0.32288	1.41703	0.257592	1.60451
NR_046398	54739	XAF1	XIAP associated factor 1	2.25067	0.676242	0.309102	1.47946	0.309102	1.47946	0.245436	1.71052
NM_001204870	8840	WISP1	WNT1 inducible signaling pathway protein 1	2.20133	0.675159	0.313883	1.45226	0.313883	1.45226	0.249852	1.66243
NM_001286157	1783	DYNC1LI2	dynein, cytoplasmic 1, light intermediate chain 2	5.15346	0.674783	0.178948	2.54449	0.178948	2.54449	0.134554	4.62623
NM_001288660	51108	METTL9	methyltransferase like 9	2.72386	0.667242	0.260886	1.70654	0.260886	1.70654	0.203793	2.17387
NM_001170797	79752	ZFAND1	zinc finger, AN1-type domain 1	2.4403	0.666726	0.283106	1.57017	0.283106	1.57017	0.222758	1.88587
NM_001282604	10728	PTGES3	prostaglandin E synthase 3 (cytosolic)	-2.07019	0.6601	1.36823	0.318465	1.36823	0.318465	1.64716	0.240446
NM_001142499	114984	FLYWCH2	FLYWCH family member 2	2.86477	0.659188	0.24624	1.76466	0.24624	1.76466	0.190172	2.3007
NM_001287188	4953	ODC1	ornithine decarboxylase 1	-2.38653	0.644382	1.52686	0.271949	1.52686	0.271949	1.97104	0.201853
NM_001172819	5236	PGM1	phosphoglucomutase 1	2.37469	0.641598	0.271039	1.51878	0.271039	1.51878	0.212147	1.78144
NM_001142429	9643	MORF4L2	mortality factor 4 like 2	2.02534	0.637577	0.306803	1.32497	0.306803	1.32497	0.243282	1.4433
NM_201515	51535	PPHLN1	periphilin 1	-2.13428	0.636002	1.38567	0.291916	1.38567	0.291916	1.67791	0.217911
NR_104579	8601	RGS20	regulator of G-protein signaling 20	-2.09187	0.623966	1.35263	0.287835	1.35263	0.287835	1.62063	0.214624
NR_027183	729678	LINC00847	long intergenic non-protein coding RNA 847	2.23514	0.62043	0.269255	1.42962	0.269255	1.42962	0.210751	1.62591
NM_001164747	11228	RASSF8	Ras association (RalGDS/AF-6) domain family (N-terminal) member 8	-2.19844	0.617827	1.40765	0.271169	1.40765	0.271169	1.71885	0.201257
NM_001146030	8482	SEMA7A	semaphorin 7A, GPI membrane anchor (John Milton Hagen blood group)	2.39909	0.599499	0.239313	1.5018	0.239313	1.5018	0.184677	1.74659
NM_001288953	57217	TTC7A	tetratricopeptide repeat domain 7A	2.00414	0.582673	0.267274	1.27026	0.267274	1.27026	0.209354	1.35864
NM_001300816	54819	ZCCHC10	zinc finger CCHC domain-containing protein 10 isoform 1	2.15419	0.57669	0.245811	1.35296	0.245811	1.35296	0.189838	1.489
NM_004180	10010	TANK	TRAF family member-associated NFKB activator	-2.86933	0.574688	1.71346	0.192748	1.71346	0.192748	2.37187	0.139626
NM_001258432	10397	NDRG1	N-myc downstream regulated 1	2.61532	0.574013	0.206742	1.59373	0.206742	1.59373	0.157697	1.93242
NM_001291310	55844	PPP2R2D	serine/threonine-protein phosphatase 2A 55 kDa regulatory subunit B delta isoform isoform b	-4.32802	0.551324	2.24887	0.13516	2.24887	0.13516	3.91872	0.097151
NM_001085467	1500	CTNND1	catenin (cadherin-associated protein), delta 1	2.03463	0.501827	0.204811	1.22957	0.204811	1.22957	0.15596	1.29258
NM_001258040	3035	HARS	histidyl-tRNA synthetase	2.6647	0.501517	0.159818	1.57379	0.159818	1.57379	0.119012	1.89264
NM_001111309	5141	PDE4A	phosphodiesterase 4A, cAMP-specific	2.17915	0.501397	0.191185	1.31495	0.191185	1.31495	0.144666	1.42737
NM_005954	4504	MT3	metallothionein 3	2.44331	0.496505	0.169088	1.45793	0.169088	1.45793	0.12628	1.67467
NM_001201365	9604	RNF14	ring finger protein 14	2.34866	0.486798	0.169147	1.40098	0.169147	1.40098	0.126336	1.57929
NM_024691	79744	ZNF419	zinc finger protein 419	-2.22618	0.481459	1.32899	0.17442	1.32899	0.17442	1.57934	0.126093
NM_198207	10715	CERS1	ceramide synthase 1	-2.90431	0.480419	1.67591	0.137717	1.67591	0.137717	2.28018	0.099099
NM_001291430	581	BAX	apoptosis regulator BAX isoform lambda	-3.55525	0.473182	1.94506	0.115112	1.94506	0.115112	2.96179	0.082833
NM_030653	1663	DDX11	DEAD/H (Asp-Glu-Ala-Asp/His) box helicase 11	2.15976	0.468759	0.171368	1.28224	0.171368	1.28224	0.128058	1.37553
NM_001164616	8323	FZD6	frizzled family receptor 6	-2.03171	0.467336	1.20408	0.181386	1.20408	0.181386	1.35341	0.13154
NM_001301028	22885	ABLIM3	actin-binding LIM protein 3 isoform 4	-2.77313	0.462503	1.60481	0.133293	1.60481	0.133293	2.13077	0.095925
NM_001282807	64844	MARCH7	membrane-associated ring finger (C3HC4) 7, E3 ubiquitin protein ligase	3.85863	0.388303	0.0745458	2.02263	0.0745458	2.02263	0.051991	2.94448
NM_001079812	1729	DIAPH1	diaphanous-related formin 1	-3.69437	0.387611	1.96191	0.0765797	1.96191	0.0765797	3.01041	0.055448
NM_001242892	7812	CSDE1	cold shock domain containing E1, RNA-binding	13.0073	0.369882	0.0366019	3.73785	0.0366019	3.73785	0.023706	11.7691
NM_033249	5371	PML	promyelocytic leukemia	-2.55919	0.356753	1.44384	0.0881489	1.44384	0.0881489	1.7939	0.063536
NR_109790	53917	RAB24	RAB24, member RAS oncogene family	3.28914	0.355135	0.0705279	1.78824	0.0705279	1.78824	0.048967	2.3557
NM_001282098	10413	YAP1	Yes-associated protein 1	3.71997	0.354483	0.0641302	1.95942	0.0641302	1.95942	0.043956	2.77832
NM_001033572	51321	AMZ2	archaelysin family metallopeptidase 2	4.35809	0.34859	0.055755	2.17945	0.055755	2.17945	0.037312	3.38577
NM_001267775	90410	IFT20	intraflagellar transport 20 homolog (Chlamydomonas)	-2.97925	0.344309	1.64693	0.0719815	1.64693	0.0719815	2.21907	0.052271
NM_001272004	80314	EPC1	enhancer of polycomb homolog 1 (Drosophila)	2.09937	0.343427	0.100745	1.1707	0.100745	1.1707	0.072059	1.20631
NM_177985	26225	ARL5A	ADP-ribosylation factor-like 5A	2.02138	0.341729	0.1043	1.11964	0.1043	1.11964	0.074624	1.12953
NM_033486	984	CDK11B	cyclin-dependent kinase 11B	2.31326	0.340328	0.0891576	1.29909	0.0891576	1.29909	0.063192	1.39895
NM_001199672	813	CALU	calumenin	2.1356	0.323657	0.0885363	1.18317	0.0885363	1.18317	0.062762	1.224
NM_001098800_dup1	728239	MAGED4	melanoma antigen family D, 4	-2.71546	0.323109	1.51032	0.0691239	1.51032	0.0691239	1.93564	0.050211
NM_001166301	79665	DHX40	DEAH (Asp-Glu-Ala-His) box polypeptide 40	4.36725	0.299741	0.0414382	2.16816	0.0414382	2.16816	0.027234	3.35753
NM_001164771	6542	SLC7A2	solute carrier family 7 (cationic amino acid transporter, y+ system), member 2	-3.60593	0.285134	1.89331	0.0429413	1.89331	0.0429413	2.81816	0.032213
NM_001301782	94059	LENG9	leukocyte receptor cluster member 9 isoform 2	5.08039	0.282862	0.0336382	2.37858	0.0336382	2.37858	0.021398	4.01669
NM_001281440	60682	SMAP1	small ArfGAP 1	2.02185	0.277786	0.0710094	1.08668	0.0710094	1.08668	0.049335	1.08377
NM_152236	10634	GAS2L1	growth arrest-specific 2 like 1	4.57344	0.277602	0.0345904	2.22787	0.0345904	2.22787	0.022232	3.52958
NM_006359	10479	SLC9A6	solute carrier family 9, subfamily A (NHE6, cation proton antiporter 6), member 6	-2.15328	0.235989	1.15477	0.048227	1.15477	0.048227	1.26894	0.035787
NM_001005361	1785	DNM2	dynamin 2	-2.70207	0.232846	1.47093	0.0368592	1.47093	0.0368592	1.85092	0.027895
NM_001005360	1785	DNM2	dynamin 2	3.01534	0.231668	0.0330208	1.62534	0.0330208	1.62534	0.020987	1.99954
NM_001010933	3082	HGF	hepatocyte growth factor (hepapoietin A; scatter factor)	2.34953	0.220169	0.0381532	1.27052	0.0381532	1.27052	0.024815	1.35929
NM_000356	6949	TCOF1	Treacher Collins-Franceschetti syndrome 1	2.11791	0.202052	0.0364795	1.11912	0.0364795	1.11912	0.023598	1.12906
NM_017411_dup1	6607	SMN2	survival of motor neuron 2, centromeric	-3.95471	0.194863	2.00253	0.0189617	2.00253	0.0189617	3.1341	0.015248
NM_033081	11083	DIDO1	death inducer-obliterator 1	-2.19555	0.186782	1.16454	0.0299582	1.16454	0.0299582	1.28488	0.023232
NM_015029	10940	POP1	processing of precursor 1, ribonuclease P/MRP subunit (S. cerevisiae)	2.08185	0.178975	0.0294596	1.08732	0.0294596	1.08732	0.018482	1.08484
NM_001040098	64598	MOSPD3	motile sperm domain containing 3	7.02343	0.177624	0.0111748	2.82335	0.0111748	2.82335	0.006262	5.83908
NM_182553	254263	CNIH2	cornichon family AMPA receptor auxiliary protein 2	2.02906	0.176432	0.0296334	1.05045	0.0296334	1.05045	0.018603	1.03674
NM_138972	23621	BACE1	beta-site APP-cleaving enzyme 1	-3.01598	0.170224	1.61062	0.0179908	1.61062	0.0179908	2.14154	0.014392
NM_001281437	11047	ADRM1	adhesion regulating molecule 1	-4.87862	0.166611	2.29855	0.0120769	2.29855	0.0120769	4.0919	0.010038
NM_001038702	56990	CDC42SE2	CDC42 small effector 2	2.46383	0.157623	0.0188259	1.31973	0.0188259	1.31973	0.011187	1.43576
NM_001288731	1612	DAPK1	death-associated protein kinase 1	2.51684	0.153402	0.0174435	1.34906	0.0174435	1.34906	0.010327	1.48175
NM_017411	6607	SMN2	survival of motor neuron 2, centromeric	-2.94884	0.153207	1.57505	0.0149026	1.57505	0.0149026	2.06582	0.012005
NR_027667	125144	FAM211A-AS1	FAM211A antisense RNA 1	-3.6537	0.150836	1.88145	0.0120926	1.88145	0.0120926	2.78892	0.010048
NR_033329	55975	KLHL7	kelch-like family member 7	-2.11252	0.149549	1.09931	0.0203445	1.09931	0.0203445	1.18578	0.01614
NM_001252390	10318	TNIP1	TNFAIP3 interacting protein 1	6.38732	0.148526	0.00822076	2.68343	0.00822076	2.68343	0.004273	5.1916
NM_001206917	784	CACNB3	calcium channel, voltage-dependent, beta 3 subunit	5.25928	0.143608	0.00858075	2.40345	0.00858075	2.40345	0.004508	4.10889
NR_045671	29893	PSMC3IP	PSMC3 interacting protein	2.63612	0.142787	0.0144306	1.41284	0.0144306	1.41284	0.008424	1.59784
NM_001170460	5127	CDK16	cyclin-dependent kinase 16	4.76971	0.141094	0.00879809	2.2627	0.00879809	2.2627	0.004704	3.63491
NM_001042551	10592	SMC2	structural maintenance of chromosomes 2	-2.15264	0.136465	1.1227	0.0165875	1.1227	0.0165875	1.22084	0.013336
NM_001272012	85450	ITPRIP	inositol 1,4,5-trisphosphate receptor interacting protein	2.05777	0.121322	0.0139512	1.05503	0.0139512	1.05503	0.008079	1.04337
NM_194329	152006	RNF38	ring finger protein 38	2.30449	0.119686	0.0117779	1.21623	0.0117779	1.21623	0.006614	1.27327
NM_001145156	7026	NR2F2	nuclear receptor subfamily 2, group F, member 2	4.00311	0.114677	0.00655028	2.00767	0.00655028	2.00767	0.00323	2.89899
NM_001278273	6733	SRPK2	SRSF protein kinase 2	2.63198	0.11449	0.00932634	1.40547	0.00932634	1.40547	0.005045	1.58554
NM_001163509	26094	DCAF4	DDB1 and CUL4 associated factor 4	-2.77973	0.110125	1.48312	0.00817705	1.48312	0.00817705	1.87488	0.00711
NM_001159588	135228	CD109	CD109 molecule	3.70896	0.109851	0.00635999	1.89737	0.00635999	1.89737	0.003107	2.6257
NM_001009923	29058	TMEM230	transmembrane protein 230	2.17924	0.103167	0.00939228	1.13322	0.00939228	1.13322	0.005091	1.14972
NM_001243251	79731	NARS2	asparaginyl-tRNA synthetase 2, mitochondrial (putative)	2.62291	0.100164	0.00717479	1.39834	0.00717479	1.39834	0.003623	1.57511
NM_001128325	10417	SPON2	spondin 2, extracellular matrix protein	3.40202	0.0934326	0.00492834	1.77132	0.00492834	1.77132	0.002334	2.31603
NM_001301080	9337	CNOT8	CCR4-NOT transcription complex subunit 8 isoform 3	2.53176	0.0926533	0.00637544	1.34652	0.00637544	1.34652	0.003123	1.47824
NM_198847	63901	FAM111A	family with sequence similarity 111, member A	2.97834	0.0891511	0.00503179	1.57954	0.00503179	1.57954	0.002362	1.90647
NM_001145861	10940	POP1	processing of precursor 1, ribonuclease P/MRP subunit (S. cerevisiae)	-2.22251	0.0864801	1.15864	0.0064548	1.15864	0.0064548	1.27564	0.005789
NR_045623	64859	NABP1	nucleic acid binding protein 1	2.22774	0.0860696	0.00637544	1.16195	0.00637544	1.16195	0.003123	1.19551
NM_022875	6607	SMN2	survival of motor neuron 2, centromeric	-2.50929	0.0834877	1.33251	0.00523088	1.33251	0.00523088	1.58459	0.004773
NM_152829	26136	TES	testis derived transcript (3 LIM domains)	3.73465	0.0831289	0.00362827	1.9046	0.00362827	1.9046	0.001612	2.64061
NM_001142936	221955	DAGLB	diacylglycerol lipase, beta	2.69665	0.0827998	0.00477444	1.43594	0.00477444	1.43594	0.00219	1.63737
NM_001242393	55902	ACSS2	acyl-CoA synthetase short-chain family member 2	6.3696	0.0823771	0.00253801	2.67374	0.00253801	2.67374	0.001072	5.15214
NM_001303449	10250	SRRM1	serine/arginine repetitive matrix 1	4.40426	0.0818291	0.00312601	2.14203	0.00312601	2.14203	0.001314	3.2876
NM_006956	7559	ZNF12	zinc finger protein 12	2.25389	0.0807392	0.00553403	1.17795	0.00553403	1.17795	0.00263	1.21748
NR_120535	100996712	SRGAP2D	n/a	2.93193	0.079315	0.00404325	1.5559	0.00404325	1.5559	0.001805	1.85943
NR_033328	55975	KLHL7	kelch-like family member 7	2.19057	0.0772426	0.00524957	1.13656	0.00524957	1.13656	0.002507	1.1558
NM_013274	27343	POLL	polymerase (DNA directed), lambda	-2.52528	0.0740197	1.34053	0.00408713	1.34053	0.00408713	1.60023	0.003843
NM_001301190	57761	TRIB3	tribbles homolog 3 isoform 1	2.26667	0.0731765	0.00451846	1.18509	0.00451846	1.18509	0.002012	1.2264
NM_001258210	25987	TSKU	tsukushi, small leucine rich proteoglycan	-3.71531	0.0729896	1.89629	0.00280942	1.89629	0.00280942	2.82616	0.002677
NM_015435	25897	RNF19A	ring finger protein 19A, RBR E3 ubiquitin protein ligase	4.00484	0.0715752	0.00255601	2.0043	0.00255601	2.0043	0.001082	2.88887
NM_001282100	10413	YAP1	Yes-associated protein 1	-2.51126	0.0701184	1.3321	0.00369085	1.3321	0.00369085	1.58326	0.003485
NM_015590	54865	GPATCH4	G patch domain containing 4	-2.89107	0.0692566	1.53473	0.00312529	1.53473	0.00312529	1.98558	0.003024
NM_001289396	6595	SMARCA2	SWI/SNF related, matrix associated, actin dependent regulator of chromatin, subfamily a, member 2	-2.00363	0.067733	1.00717	0.0045551	1.00717	0.0045551	1.04625	0.004307
NM_003648	8527	DGKD	diacylglycerol kinase, delta 130kDa	-2.33509	0.0661656	1.22705	0.00356783	1.22705	0.00356783	1.39414	0.00338
NM_001014380	84056	KATNAL1	katanin p60 subunit A-like 1	2.05735	0.0659182	0.00415831	1.04495	0.00415831	1.04495	0.001866	1.0297
NM_001278683	51421	AMOTL2	angiomotin like 2	2.1596	0.0637826	0.00365056	1.11441	0.00365056	1.11441	0.001615	1.12113
NM_001282885	171568	POLR3H	polymerase (RNA) III (DNA directed) polypeptide H (22.9kD)	2.37533	0.0607185	0.00294685	1.25108	0.00294685	1.25108	0.001256	1.32832
NM_001282751	51430	SUCO	SUN domain containing ossification factor	2.54693	0.0601071	0.00267335	1.35143	0.00267335	1.35143	0.001134	1.48615
NR_023385	441191	RNF216P1	ring finger protein 216 pseudogene 1	2.15869	0.0594338	0.00317281	1.11333	0.00317281	1.11333	0.001359	1.11878
NM_020918	57678	GPAM	glycerol-3-phosphate acyltransferase, mitochondrial	-2.3725	0.0582596	1.24912	0.00271725	1.24912	0.00271725	1.4296	0.002619
NM_001285444	23042	PDXDC1	pyridoxal-dependent decarboxylase domain containing 1	2.07663	0.0580934	0.00319153	1.05744	0.00319153	1.05744	0.001379	1.04649
NM_001193515	55676	SLC30A6	solute carrier family 30 (zinc transporter), member 6	2.44428	0.0568294	0.00249985	1.29191	0.00249985	1.29191	0.001054	1.38699
NM_016359	51203	NUSAP1	nucleolar and spindle associated protein 1	2.15146	0.0560177	0.00283173	1.10815	0.00283173	1.10815	0.001231	1.1125
NM_001270453	11060	WWP2	WW domain containing E3 ubiquitin protein ligase 2	-2.1111	0.0553932	1.08083	0.00283893	1.08083	0.00283893	1.15581	0.002704
NM_001174102	80758	PRR7	proline rich 7 (synaptic)	-2.15304	0.0546706	1.10907	0.00269494	1.10907	0.00269494	1.20144	0.002595
NM_001199984	4719	NDUFS1	NADH dehydrogenase (ubiquinone) Fe-S protein 1, 75kDa (NADH-coenzyme Q reductase)	2.86313	0.0543498	0.00194395	1.51954	0.00194395	1.51954	0.000805	1.7827
NM_001257376	23256	SCFD1	sec1 family domain containing 1	2.63113	0.0535267	0.00204983	1.39773	0.00204983	1.39773	0.000861	1.57374
NM_006323	10427	SEC24B	SEC24 family member B	-2.25182	0.0520523	1.1734	0.00230905	1.1734	0.00230905	1.30244	0.002245
NM_138473	6667	SP1	Sp1 transcription factor	-2.35823	0.0476949	1.23954	0.0018352	1.23954	0.0018352	1.41524	0.001776
NM_001290052	29128	UHRF1	E3 ubiquitin-protein ligase UHRF1 isoform 1	-2.18195	0.046818	1.12756	0.00194395	1.12756	0.00194395	1.2298	0.001892
NM_201627	90933	TRIM41	tripartite motif containing 41	-2.03649	0.0449768	1.02805	0.00196772	1.02805	0.00196772	1.07524	0.001914
NM_017548	55573	CDV3	CDV3 homolog (mouse)	-2.05776	0.0442446	1.04295	0.00187697	1.04295	0.00187697	1.09467	0.001827
NM_001286782	115294	PCMTD1	protein-L-isoaspartate (D-aspartate) O-methyltransferase domain containing 1	2.28448	0.0423018	0.00149949	1.19336	0.00149949	1.19336	0.000602	1.23957
NM_001278214	55222	LRRC20	leucine rich repeat containing 20	2.54703	0.0421826	0.00131792	1.35013	0.00131792	1.35013	0.000546	1.48334
NM_001282722	60526	C2orf43	chromosome 2 open reading frame 43	-2.19187	0.0412349	1.13366	0.00149985	1.13366	0.00149985	1.23864	0.001478
NM_002675	5371	PML	promyelocytic leukemia	3.41238	0.0411663	0.0009565	1.77173	0.0009565	1.77173	0.000411	2.31651
NM_000964	5914	RARA	retinoic acid receptor, alpha	2.9301	0.0408201	0.00107362	1.55202	0.00107362	1.55202	0.00045	1.84861
NM_001199671	813	CALU	calumenin	-2.10837	0.0397116	1.07759	0.00146346	1.07759	0.00146346	1.15058	0.001438
NR_045028	125144	FAM211A-AS1	FAM211A antisense RNA 1	2.59788	0.0388872	0.00109705	1.37843	0.00109705	1.37843	0.000458	1.53704
NM_001199757	400410	ST20	suppressor of tumorigenicity 20	3.51702	0.0382544	0.00080621	1.81516	0.00080621	1.81516	0.000366	2.40775
NM_001142568	56987	BBX	bobby sox homolog (Drosophila)	-2.00643	0.0381914	1.00608	0.00144977	1.00608	0.00144977	1.04491	0.001431
NM_001172086	5828	PEX2	peroxisomal biogenesis factor 2	-2.56276	0.037035	1.35871	0.00100948	1.35871	0.00100948	1.63087	0.000969
NR_045679	729678	LINC00847	long intergenic non-protein coding RNA 847	-3.92709	0.0353651	1.9741	0.00063355	1.9741	0.00063355	3.04908	0.00057
NM_001255978	148327	CREB3L4	cAMP responsive element binding protein 3-like 4	-2.16171	0.035039	1.11327	0.00110281	1.11327	0.00110281	1.20903	0.001066
NM_001171820	5467	PPARD	peroxisome proliferator-activated receptor delta	-2.063	0.0346162	1.04589	0.0011457	1.04589	0.0011457	1.09864	0.001105
NM_001204884	339122	RAB43	RAB43, member RAS oncogene family	-2.14564	0.0334906	1.10242	0.00101741	1.10242	0.00101741	1.19154	0.00098
NR_046465	55384	MEG3	maternally expressed 3 (non-protein coding)	2.48334	0.0319047	0.00077522	1.31306	0.00077522	1.31306	0.000352	1.42339
NM_001136495	84886	C1orf198	chromosome 1 open reading frame 198	5.52041	0.0312711	0.00039668	2.46517	0.00039668	2.46517	0.000209	4.32269
NM_001014841	23154	NCDN	neurochondrin	-2.05527	0.0307551	1.04024	0.00090929	1.04024	0.00090929	1.09169	0.000863
NM_004409	1760	DMPK	dystrophia myotonica-protein kinase	2.15778	0.0303053	0.00082712	1.11037	0.00082712	1.11037	0.000369	1.11555
NR_033196	79752	ZFAND1	zinc finger, AN1-type domain 1	-2.83163	0.0298237	1.50223	0.00059209	1.50223	0.00059209	1.92115	0.000528
NM_001105078	2122	MECOM	MDS1 and EVI1 complex locus	2.02713	0.0290496	0.00082712	1.02027	0.00082712	1.02027	0.000369	0.991041
NM_001271606	10409	BASP1	brain abundant, membrane attached signal protein 1	4.87142	0.0288757	0.00036495	2.28471	0.00036495	2.28471	0.000198	3.70796
NM_001243778	84293	FAM213A	family with sequence similarity 213, member A	-2.83244	0.0287926	1.5026	0.00055172	1.5026	0.00055172	1.92157	0.000486
NM_005241	2122	MECOM	MDS1 and EVI1 complex locus	-2.1851	0.0275982	1.12837	0.00067501	1.12837	0.00067501	1.23126	0.000613
NM_001142469	89927	C16orf45	chromosome 16 open reading frame 45	2.04237	0.0272257	0.00071898	1.03096	0.00071898	1.03096	0.000335	1.00773
NM_001164266	4054	LTBP3	latent transforming growth factor beta binding protein 3	2.68488	0.0270921	0.00051494	1.42537	0.00051494	1.42537	0.000262	1.61885
NR_029417	6472	SHMT2	serine hydroxymethyltransferase 2 (mitochondrial)	-2.09907	0.0269805	1.07043	0.00068005	1.07043	0.00068005	1.13763	0.000618
NM_001142434	10724	MGEA5	meningioma expressed antigen 5 (hyaluronidase)	-2.73243	0.0259372	1.45065	0.00046375	1.45065	0.00046375	1.80846	0.00041
NM_001018070	57175	CORO1B	coronin, actin binding protein, 1B	-2.61083	0.0224369	1.38487	0.00036351	1.38487	0.00036351	1.67552	0.000307
NR_102367	7108	TM7SF2	transmembrane 7 superfamily member 2	-3.26046	0.0221537	1.70536	0.00028779	1.70536	0.00028779	2.35279	0.000238
NM_080413	64601	VPS16	vacuolar protein sorting 16 homolog (S. cerevisiae)	2.54787	0.0221498	0.00036351	1.34966	0.00036351	1.34966	0.000197	1.48274
NM_001204833	55129	ANO10	anoctamin 10	2.02054	0.0215455	0.00045726	1.0152	0.00045726	1.0152	0.000229	0.98501
NM_001204889	217	ALDH2	aldehyde dehydrogenase 2 family (mitochondrial)	2.90912	0.0208991	0.00028346	1.54087	0.00028346	1.54087	0.000158	1.82431
NM_001290000	4783	NFIL3	nuclear factor interleukin-3-regulated protein	-2.09095	0.020362	1.06455	0.00038947	1.06455	0.00038947	1.12822	0.000334
NM_001265600	10520	ZNF211	zinc finger protein 211	2.04429	0.0200945	0.00039127	1.03199	0.00039127	1.03199	0.000207	1.00927
NM_001206952	9123	SLC16A3	solute carrier family 16 (monocarboxylate transporter), member 3	2.41685	0.0197343	0.00030582	1.27343	0.00030582	1.27343	0.00017	1.36306
NM_001256969	79714	CCDC51	coiled-coil domain containing 51	3.07971	0.0192337	0.00022793	1.62302	0.00022793	1.62302	0.000133	1.99473
NM_001135586	134553	C5orf24	chromosome 5 open reading frame 24	-2.66568	0.0179997	1.41474	0.00022901	1.41474	0.00022901	1.73192	0.000184
NM_005930	4253	CTAGE5	CTAGE family, member 5	-2.04865	0.0174626	1.03496	0.00029464	1.03496	0.00029464	1.08502	0.000242
NM_032638	2624	GATA2	GATA binding protein 2	2.27636	0.0163697	0.00022576	1.18695	0.00022576	1.18695	0.000132	1.22873
NM_001256526	90120	C9orf69	chromosome 9 open reading frame 69	-2.12638	0.0156269	1.08862	0.00022432	1.08862	0.00022432	1.16729	0.00018
NR_102428	10519	CIB1	calcium and integrin binding 1 (calmyrin)	3.8855	0.0154502	0.0001219	1.95822	0.0001219	1.95822	7.6e-05	2.77547
NR_027763	2997	GYS1	glycogen synthase 1 (muscle)	2.23756	0.015044	0.00019475	1.16212	0.00019475	1.16212	0.000117	1.19591
NM_001199515	60436	TGIF2	TGFB-induced factor homeobox 2	2.04838	0.0149757	0.00021675	1.0347	0.00021675	1.0347	0.000128	1.01349
NM_001193528	79634	SCRN3	secernin 3	2.14394	0.0142269	0.00018393	1.10045	0.00018393	1.10045	0.000112	1.10166
NM_181493	3704	ITPA	inosine triphosphatase (nucleoside triphosphate pyrophosphatase)	-3.18519	0.0136701	1.67149	0.0001118	1.67149	0.0001118	2.27156	8.5e-05
NM_001136130	351	APP	amyloid beta (A4) precursor protein	2.16684	0.0122017	0.00013344	1.11572	0.00013344	1.11572	8.2e-05	1.12312
NM_001139518	8575	PRKRA	protein kinase, interferon-inducible double stranded RNA dependent activator	-2.27464	0.0115138	1.18575	0.0001118	1.18575	0.0001118	1.32317	8.5e-05
NR_045072	81566	CSRNP2	cysteine-serine-rich nuclear protein 2	-2.5557	0.0110487	1.35381	9.017e-05	1.35381	9.017e-05	1.62229	6.8e-05
NM_001127242	27113	BBC3	BCL2 binding component 3	2.33171	0.0103677	8.8e-05	1.22148	8.8e-05	1.22148	5.6e-05	1.28167
NM_001103148	26058	GIGYF2	GRB10 interacting GYF protein 2	2.04589	0.0103576	0.00010387	1.03283	0.00010387	1.03283	6.6e-05	1.01026
NM_022477	57446	NDRG3	NDRG family member 3	-2.10883	0.0102388	1.07654	9.738e-05	1.07654	9.738e-05	1.14877	7.3e-05
NM_021063	3017	HIST1H2BD	histone cluster 1, H2bd	-2.16691	0.00970397	1.11572	8.44e-05	1.11572	8.44e-05	1.21187	6.3e-05
NM_001204285	4582	MUC1	mucin 1, cell surface associated	3.64616	0.00956809	4.905e-05	1.86643	4.905e-05	1.86643	3.3e-05	2.54542
NM_001161342	134285	TMEM171	transmembrane protein 171	2.15161	0.00953443	8.223e-05	1.1055	8.223e-05	1.1055	5.3e-05	1.1082
NM_001125	141	ADPRH	ADP-ribosylarginine hydrolase	2.34699	0.00805093	5.266e-05	1.23087	5.266e-05	1.23087	3.5e-05	1.2949
NM_001006640	9338	TCEAL1	transcription elongation factor A (SII)-like 1	-2.03574	0.00698777	1.0256	4.761e-05	1.0256	4.761e-05	1.07293	3.4e-05
NM_001199723	1382	CRABP2	cellular retinoic acid binding protein 2	2.2984	0.00644725	3.462e-05	1.20067	3.462e-05	1.20067	2.3e-05	1.25094
NM_001105550	55769	ZNF83	zinc finger protein 83	2.00595	0.00625447	3.895e-05	1.00432	3.895e-05	1.00432	2.6e-05	0.970011
NM_001267777	90410	IFT20	intraflagellar transport 20 homolog (Chlamydomonas)	2.00395	0.00340191	1.154e-05	1.00286	1.154e-05	1.00286	8e-06	0.96829
NM_001288569	252839	TMEM9	transmembrane protein 9	2.61131	0.00315979	7.21e-06	1.38478	7.21e-06	1.38478	5e-06	1.54887
NM_002273	3856	KRT8	keratin 8	2.19536	0.0031344	8.66e-06	1.13446	8.66e-06	1.13446	6e-06	1.15161
NM_001198901	55249	YY1AP1	YY1 associated protein 1	-2.22803	0.00288672	1.15578	7.21e-06	1.15578	7.21e-06	1.27046	5e-06
NM_001042497	9990	SLC12A6	solute carrier family 12 (potassium/chloride transporter), member 6	2.0153	0.00120658	1.44e-06	1.011	1.44e-06	1.011	1e-06	0.979489
